# Supplementary material for: Highly Proton-Conducting Membranes Based on Poly(arylene ether)s with Densely Sulfonated and Partially Fluorinated Multiphenyl for Fuel Cell Applications
Source: Membranes (Basel). 2021 Aug 15;11(8):626. doi: 10.3390/membranes11080626 (PMC8398039; doi:10.3390/membranes11080626)
Supplement: Supplementary file 1 [file membranes-11-00626-s001.zip]

Archive with 1 entries (1 files):
- membranes-1338621-supplementary.pdf
